# Supplementary material for: Expression and diagnostic values of ferroptosis-related genes in coronavirus-associated viral sepsis
Source: Front Med (Lausanne). 2025 Apr 30;12:1496834. doi: 10.3389/fmed.2025.1496834 (PMC12074931; doi:10.3389/fmed.2025.1496834)
Supplement: Supplementary file 2 [file Table_1.xlsx]

## Sheet: Sheet1
NFE2L2
NQO1
HMOX1
SLC3A2
SLC40A1
CISD1
FTMT
ATF4
SCD
VDAC2
ISCU
ACSL3
OTUB1
CD44
BRD4
PRDX6
SESN2
NF2
CA9
PLIN2
PROM2
CHMP6
GCH1
SIRT3
DAZAP1
HCAR1
SLC16A1
PLA2G6
PARK7
SUV39H1
STK11
BRD2
BRD3
BRDT
DECR1
PANX2
TFAP2A
CP
ABHD12
AHCY
IDH2
NOS2
SIAH2
RELA
PRDX1
NEAT1
PARP1
PARP3
PARP6
PARP9
PARP15
PARP16
GOT1
TFRC
BEX1
ETV4
KDM4A
MPC1
PROK2
MEF2C
SMPD1
CDC25A
G6PD
PPARD
ENO3
LCN2
DHODH
ABCC5
CISD3
MS4A15
FURIN
LINC01833
RARRES2
USP11
MT3
UBC
ALB
PCK2
TXNIP
HERPUD1
XBP1
ATF3
KLHL24
ATP6V1G2
VEGFA
BLOC1S5-TXNDC5
LOC390705
AGPAT3
IL33
HAMP
STEAP3
DRD4
SLC2A1
SLC2A8
EIF2AK4
ALOX5
IREB2
ELAVL1
TFAP2C
HBA1
PLIN4
CAPG
NGB
YWHAE
GABPB1
RIPK1
LRRFIP1
CBR1
CS
CYBB
NOX4
DUOX1
DUOX2
FLT3
ACSL4
TFR2
ATG5
ATG7
ALOX12B
ALOXE3
PHKG2
ACO1
ULK1
ATG4D
GABARAPL1
SNX4
ZEB1
DPP4
BAP1
TGFBR1
EPAS1
IFNG
TLR4
EGLN2
IL1B
POR
CYB5R1
PTEN
NR1D1
NR1D2
AQP3
AQP5
PEX10
GPAT4
BRPF1
OSBPL9
INTS2
CYP4F8
GRIA3
PEX2
TIMM9
DCAF7
PHF21A
AMN
MTCH1
SLC39A14
MAP3K11
GSK3B
BRD7
SLC25A28
MFN2
SLC11A2
SNCA
MDM2
DLD
WWTR1
PRKCA
LGMN
IFNA6
SMG9
SNX5
TOR2A
MAP3K14
MIB2
YTHDC2
DDR2
SLC39A7
TRIM46
KDM5A
DPEP1
CYGB
GJA1
PGRMC1
EGR1
CPEB1
TIMP1
KDM6B
KDM5C
PTGS2
